# Supplementary material for: Detection of Chronic Blast-Related Mild Traumatic Brain Injury with Diffusion Tensor Imaging and Support Vector Machines
Source: Diagnostics (Basel). 2022 Apr 14;12(4):987. doi: 10.3390/diagnostics12040987 (PMC9030428; doi:10.3390/diagnostics12040987)
Supplement: Supplementary file 1 [file diagnostics-12-00987-s001.zip]

Archive with 1 entries (1 files):
- diagnostics-1618423-supplementary.pdf
